# Supplementary material for: Loss of PMR4 callose synthase triggers jasmonic acid–dependent resistance to the clubroot disease in Arabidopsis and Brassica napus
Source: Plant Cell. 2026 Jun 3;38(6):koag160. doi: 10.1093/plcell/koag160 (PMC13291821; doi:10.1093/plcell/koag160)
Supplement: koag160_Supplementary_Data [file koag160_supplementary_data.zip]

Archive with 6 entries (6 files):
- PMR4-clubroot Supplementary tables.docx
- PMR4-clubroot TPC Supplemental figures.docx
- Video_1.mp4
- Video_2.mp4
- Video_3.mp4
- Video_4.mp4
